# Supplementary material for: Can field botany be effectively taught as a distance course? Experiences and reflections from the COVID-19 pandemic
Source: AoB Plants. 2021 Dec 23;14(1):plab079. doi: 10.1093/aobpla/plab079 (PMC8757578; doi:10.1093/aobpla/plab079)
Supplement: plab079_suppl_Supplementary_Materials [file plab079_suppl_supplementary_materials.zip]

Archive with 3 entries (3 files):
- plab079_suppl_Supplementary_Video_S1.mpg
- plab079_suppl_Supplementary_Appendix_S1.pdf
- plab079_suppl_Supplementary_Data_S1.csv
