# Supplementary material for: Can field botany be effectively taught as a distance course? Experiences and reflections from the COVID-19 pandemic
Source: AoB Plants. 2021 Dec 23;14(1):plab079. doi: 10.1093/aobpla/plab079 (PMC8757578; doi:10.1093/aobpla/plab079)
Supplement: plab079_suppl_Supplementary_Materials [file plab079_suppl_supplementary_materials.zip › plab079_suppl_Supplementary_Data_S1.csv]

score	year	question
2	2015	Opinion
2	2015	Opinion
3	2015	Opinion
3	2015	Opinion
3	2015	Opinion
3	2015	Opinion
4	2015	Opinion
4	2015	Opinion
4	2015	Opinion
5	2015	Opinion
5	2015	Opinion
5	2015	Opinion
5	2015	Opinion
5	2015	Opinion
5	2015	Opinion
5	2015	Opinion
5	2015	Opinion
5	2015	Opinion
5	2015	Opinion
5	2015	Opinion
5	2015	Opinion
5	2015	Opinion
5	2015	Opinion
5	2015	Opinion
5	2015	Opinion
5	2015	Opinion
5	2015	Opinion
2	2015	Contents
3	2015	Contents
3	2015	Contents
4	2015	Contents
4	2015	Contents
4	2015	Contents
4	2015	Contents
5	2015	Contents
5	2015	Contents
5	2015	Contents
5	2015	Contents
5	2015	Contents
5	2015	Contents
5	2015	Contents
5	2015	Contents
5	2015	Contents
5	2015	Contents
5	2015	Contents
5	2015	Contents
5	2015	Contents
5	2015	Contents
5	2015	Contents
5	2015	Contents
5	2015	Contents
5	2015	Contents
5	2015	Contents
5	2015	Contents
2	2015	Information
2	2015	Information
2	2015	Information
2	2015	Information
3	2015	Information
3	2015	Information
3	2015	Information
3	2015	Information
4	2015	Information
4	2015	Information
4	2015	Information
4	2015	Information
4	2015	Information
4	2015	Information
4	2015	Information
4	2015	Information
5	2015	Information
5	2015	Information
5	2015	Information
5	2015	Information
5	2015	Information
5	2015	Information
5	2015	Information
5	2015	Information
5	2015	Information
5	2015	Information
5	2015	Information
3	2016	Opinion
3	2016	Opinion
3	2016	Opinion
3	2016	Opinion
3	2016	Opinion
4	2016	Opinion
4	2016	Opinion
4	2016	Opinion
4	2016	Opinion
4	2016	Opinion
4	2016	Opinion
5	2016	Opinion
5	2016	Opinion
5	2016	Opinion
5	2016	Opinion
5	2016	Opinion
5	2016	Opinion
5	2016	Opinion
5	2016	Opinion
5	2016	Opinion
5	2016	Opinion
5	2016	Opinion
5	2016	Opinion
5	2016	Opinion
5	2016	Opinion
5	2016	Opinion
5	2016	Opinion
5	2016	Opinion
5	2016	Opinion
3	2016	Contents
3	2016	Contents
4	2016	Contents
4	2016	Contents
5	2016	Contents
5	2016	Contents
5	2016	Contents
5	2016	Contents
5	2016	Contents
5	2016	Contents
5	2016	Contents
5	2016	Contents
5	2016	Contents
5	2016	Contents
5	2016	Contents
5	2016	Contents
5	2016	Contents
5	2016	Contents
5	2016	Contents
5	2016	Contents
5	2016	Contents
5	2016	Contents
5	2016	Contents
5	2016	Contents
5	2016	Contents
5	2016	Contents
5	2016	Contents
5	2016	Contents
5	2016	Contents
2	2016	Information
2	2016	Information
2	2016	Information
3	2016	Information
3	2016	Information
3	2016	Information
3	2016	Information
4	2016	Information
4	2016	Information
4	2016	Information
4	2016	Information
4	2016	Information
4	2016	Information
4	2016	Information
4	2016	Information
4	2016	Information
4	2016	Information
4	2016	Information
4	2016	Information
5	2016	Information
5	2016	Information
5	2016	Information
5	2016	Information
5	2016	Information
5	2016	Information
5	2016	Information
5	2016	Information
5	2016	Information
5	2016	Information
3	2017	Opinion
3	2017	Opinion
4	2017	Opinion
4	2017	Opinion
4	2017	Opinion
4	2017	Opinion
4	2017	Opinion
4	2017	Opinion
4	2017	Opinion
4	2017	Opinion
4	2017	Opinion
4	2017	Opinion
5	2017	Opinion
5	2017	Opinion
5	2017	Opinion
5	2017	Opinion
5	2017	Opinion
5	2017	Opinion
5	2017	Opinion
5	2017	Opinion
5	2017	Opinion
5	2017	Opinion
5	2017	Opinion
5	2017	Opinion
5	2017	Opinion
5	2017	Opinion
5	2017	Opinion
5	2017	Opinion
5	2017	Opinion
5	2017	Opinion
5	2017	Opinion
4	2017	Contents
4	2017	Contents
4	2017	Contents
4	2017	Contents
5	2017	Contents
5	2017	Contents
5	2017	Contents
5	2017	Contents
5	2017	Contents
5	2017	Contents
5	2017	Contents
5	2017	Contents
5	2017	Contents
5	2017	Contents
5	2017	Contents
5	2017	Contents
5	2017	Contents
5	2017	Contents
5	2017	Contents
5	2017	Contents
5	2017	Contents
5	2017	Contents
5	2017	Contents
5	2017	Contents
5	2017	Contents
5	2017	Contents
5	2017	Contents
5	2017	Contents
5	2017	Contents
5	2017	Contents
5	2017	Contents
2	2017	Information
3	2017	Information
3	2017	Information
3	2017	Information
4	2017	Information
4	2017	Information
4	2017	Information
4	2017	Information
4	2017	Information
4	2017	Information
4	2017	Information
4	2017	Information
4	2017	Information
4	2017	Information
4	2017	Information
4	2017	Information
5	2017	Information
5	2017	Information
5	2017	Information
5	2017	Information
5	2017	Information
5	2017	Information
5	2017	Information
5	2017	Information
5	2017	Information
5	2017	Information
5	2017	Information
5	2017	Information
5	2017	Information
5	2017	Information
5	2017	Information
3	2018	Opinion
3	2018	Opinion
3	2018	Opinion
4	2018	Opinion
4	2018	Opinion
4	2018	Opinion
4	2018	Opinion
4	2018	Opinion
4	2018	Opinion
4	2018	Opinion
4	2018	Opinion
4	2018	Opinion
4	2018	Opinion
4	2018	Opinion
4	2018	Opinion
4	2018	Opinion
4	2018	Opinion
4	2018	Opinion
4	2018	Opinion
4	2018	Opinion
4	2018	Opinion
4	2018	Opinion
4	2018	Opinion
4	2018	Opinion
4	2018	Opinion
4	2018	Opinion
5	2018	Opinion
5	2018	Opinion
5	2018	Opinion
5	2018	Opinion
5	2018	Opinion
5	2018	Opinion
5	2018	Opinion
5	2018	Opinion
5	2018	Opinion
5	2018	Opinion
5	2018	Opinion
5	2018	Opinion
5	2018	Opinion
5	2018	Opinion
5	2018	Opinion
5	2018	Opinion
5	2018	Opinion
5	2018	Opinion
2	2018	Contents
3	2018	Contents
3	2018	Contents
4	2018	Contents
4	2018	Contents
4	2018	Contents
4	2018	Contents
4	2018	Contents
4	2018	Contents
4	2018	Contents
4	2018	Contents
4	2018	Contents
4	2018	Contents
4	2018	Contents
4	2018	Contents
4	2018	Contents
5	2018	Contents
5	2018	Contents
5	2018	Contents
5	2018	Contents
5	2018	Contents
5	2018	Contents
5	2018	Contents
5	2018	Contents
5	2018	Contents
5	2018	Contents
5	2018	Contents
5	2018	Contents
5	2018	Contents
5	2018	Contents
5	2018	Contents
5	2018	Contents
5	2018	Contents
5	2018	Contents
5	2018	Contents
5	2018	Contents
5	2018	Contents
5	2018	Contents
5	2018	Contents
5	2018	Contents
5	2018	Contents
5	2018	Contents
1	2018	Information
1	2018	Information
2	2018	Information
2	2018	Information
2	2018	Information
2	2018	Information
2	2018	Information
2	2018	Information
3	2018	Information
3	2018	Information
3	2018	Information
3	2018	Information
3	2018	Information
3	2018	Information
3	2018	Information
3	2018	Information
3	2018	Information
3	2018	Information
3	2018	Information
3	2018	Information
4	2018	Information
4	2018	Information
4	2018	Information
4	2018	Information
4	2018	Information
4	2018	Information
4	2018	Information
4	2018	Information
4	2018	Information
4	2018	Information
4	2018	Information
4	2018	Information
5	2018	Information
5	2018	Information
5	2018	Information
5	2018	Information
5	2018	Information
5	2018	Information
5	2018	Information
5	2018	Information
5	2018	Information
5	2018	Information
5	2018	Information
5	2018	Information
3	2018	Teaching
3	2018	Teaching
3	2018	Teaching
4	2018	Teaching
4	2018	Teaching
4	2018	Teaching
4	2018	Teaching
4	2018	Teaching
4	2018	Teaching
4	2018	Teaching
4	2018	Teaching
4	2018	Teaching
4	2018	Teaching
4	2018	Teaching
4	2018	Teaching
4	2018	Teaching
5	2018	Teaching
5	2018	Teaching
5	2018	Teaching
5	2018	Teaching
5	2018	Teaching
5	2018	Teaching
5	2018	Teaching
5	2018	Teaching
5	2018	Teaching
5	2018	Teaching
5	2018	Teaching
5	2018	Teaching
5	2018	Teaching
5	2018	Teaching
5	2018	Teaching
5	2018	Teaching
5	2018	Teaching
5	2018	Teaching
5	2018	Teaching
5	2018	Teaching
5	2018	Teaching
5	2018	Teaching
5	2018	Teaching
5	2018	Teaching
5	2018	Teaching
5	2018	Teaching
5	2018	Teaching
5	2018	Teaching
3	2018	Examination
3	2018	Examination
3	2018	Examination
3	2018	Examination
3	2018	Examination
4	2018	Examination
4	2018	Examination
4	2018	Examination
4	2018	Examination
4	2018	Examination
4	2018	Examination
4	2018	Examination
5	2018	Examination
5	2018	Examination
5	2018	Examination
5	2018	Examination
5	2018	Examination
5	2018	Examination
5	2018	Examination
5	2018	Examination
5	2018	Examination
5	2018	Examination
5	2018	Examination
5	2018	Examination
5	2018	Examination
5	2018	Examination
5	2018	Examination
5	2018	Examination
5	2018	Examination
5	2018	Examination
5	2018	Examination
5	2018	Examination
5	2018	Examination
5	2018	Examination
5	2018	Examination
5	2018	Examination
5	2018	Examination
5	2018	Examination
5	2018	Examination
5	2018	Examination
5	2018	Examination
5	2018	Examination
5	2018	Examination
5	2018	Examination
3	2019	Opinion
4	2019	Opinion
4	2019	Opinion
4	2019	Opinion
4	2019	Opinion
4	2019	Opinion
4	2019	Opinion
4	2019	Opinion
4	2019	Opinion
4	2019	Opinion
4	2019	Opinion
4	2019	Opinion
4	2019	Opinion
4	2019	Opinion
4	2019	Opinion
4	2019	Opinion
4	2019	Opinion
4	2019	Opinion
4	2019	Opinion
4	2019	Opinion
4	2019	Opinion
4	2019	Opinion
5	2019	Opinion
5	2019	Opinion
5	2019	Opinion
5	2019	Opinion
5	2019	Opinion
5	2019	Opinion
5	2019	Opinion
5	2019	Opinion
5	2019	Opinion
5	2019	Opinion
5	2019	Opinion
5	2019	Opinion
5	2019	Opinion
5	2019	Opinion
5	2019	Opinion
3	2019	Contents
4	2019	Contents
4	2019	Contents
4	2019	Contents
4	2019	Contents
4	2019	Contents
4	2019	Contents
4	2019	Contents
4	2019	Contents
5	2019	Contents
5	2019	Contents
5	2019	Contents
5	2019	Contents
5	2019	Contents
5	2019	Contents
5	2019	Contents
5	2019	Contents
5	2019	Contents
5	2019	Contents
5	2019	Contents
5	2019	Contents
5	2019	Contents
5	2019	Contents
5	2019	Contents
5	2019	Contents
5	2019	Contents
5	2019	Contents
5	2019	Contents
5	2019	Contents
5	2019	Contents
5	2019	Contents
5	2019	Contents
5	2019	Contents
5	2019	Contents
5	2019	Contents
5	2019	Contents
1	2019	Information
1	2019	Information
1	2019	Information
1	2019	Information
1	2019	Information
2	2019	Information
2	2019	Information
2	2019	Information
2	2019	Information
2	2019	Information
2	2019	Information
2	2019	Information
2	2019	Information
2	2019	Information
2	2019	Information
2	2019	Information
2	2019	Information
2	2019	Information
2	2019	Information
2	2019	Information
3	2019	Information
3	2019	Information
3	2019	Information
3	2019	Information
3	2019	Information
3	2019	Information
3	2019	Information
3	2019	Information
3	2019	Information
3	2019	Information
4	2019	Information
4	2019	Information
4	2019	Information
4	2019	Information
4	2019	Information
5	2019	Information
5	2019	Information
3	2019	Teaching
3	2019	Teaching
3	2019	Teaching
4	2019	Teaching
4	2019	Teaching
4	2019	Teaching
4	2019	Teaching
4	2019	Teaching
4	2019	Teaching
5	2019	Teaching
5	2019	Teaching
5	2019	Teaching
5	2019	Teaching
5	2019	Teaching
5	2019	Teaching
5	2019	Teaching
5	2019	Teaching
5	2019	Teaching
5	2019	Teaching
5	2019	Teaching
5	2019	Teaching
5	2019	Teaching
5	2019	Teaching
5	2019	Teaching
5	2019	Teaching
5	2019	Teaching
5	2019	Teaching
5	2019	Teaching
5	2019	Teaching
5	2019	Teaching
5	2019	Teaching
5	2019	Teaching
5	2019	Teaching
5	2019	Teaching
5	2019	Teaching
5	2019	Teaching
5	2019	Teaching
4	2019	Examination
4	2019	Examination
4	2019	Examination
4	2019	Examination
5	2019	Examination
5	2019	Examination
5	2019	Examination
5	2019	Examination
5	2019	Examination
5	2019	Examination
5	2019	Examination
5	2019	Examination
5	2019	Examination
5	2019	Examination
5	2019	Examination
5	2019	Examination
5	2019	Examination
5	2019	Examination
5	2019	Examination
5	2019	Examination
5	2019	Examination
5	2019	Examination
5	2019	Examination
5	2019	Examination
5	2019	Examination
5	2019	Examination
5	2019	Examination
5	2019	Examination
5	2019	Examination
5	2019	Examination
5	2019	Examination
5	2019	Examination
5	2019	Examination
5	2019	Examination
5	2019	Examination
5	2019	Examination
5	2019	Examination
3	2020	Opinion
3	2020	Opinion
3	2020	Opinion
3	2020	Opinion
3	2020	Opinion
4	2020	Opinion
4	2020	Opinion
4	2020	Opinion
4	2020	Opinion
4	2020	Opinion
4	2020	Opinion
4	2020	Opinion
4	2020	Opinion
4	2020	Opinion
4	2020	Opinion
4	2020	Opinion
4	2020	Opinion
4	2020	Opinion
4	2020	Opinion
4	2020	Opinion
4	2020	Opinion
5	2020	Opinion
5	2020	Opinion
5	2020	Opinion
5	2020	Opinion
5	2020	Opinion
5	2020	Opinion
5	2020	Opinion
5	2020	Opinion
5	2020	Opinion
5	2020	Opinion
5	2020	Opinion
5	2020	Opinion
2	2020	Contents
3	2020	Contents
4	2020	Contents
4	2020	Contents
4	2020	Contents
4	2020	Contents
4	2020	Contents
4	2020	Contents
4	2020	Contents
5	2020	Contents
5	2020	Contents
5	2020	Contents
5	2020	Contents
5	2020	Contents
5	2020	Contents
5	2020	Contents
5	2020	Contents
5	2020	Contents
5	2020	Contents
5	2020	Contents
5	2020	Contents
5	2020	Contents
5	2020	Contents
5	2020	Contents
5	2020	Contents
5	2020	Contents
5	2020	Contents
5	2020	Contents
5	2020	Contents
5	2020	Contents
5	2020	Contents
5	2020	Contents
2	2020	Information
2	2020	Information
2	2020	Information
3	2020	Information
3	2020	Information
3	2020	Information
3	2020	Information
3	2020	Information
4	2020	Information
4	2020	Information
4	2020	Information
4	2020	Information
4	2020	Information
4	2020	Information
4	2020	Information
4	2020	Information
4	2020	Information
4	2020	Information
4	2020	Information
4	2020	Information
5	2020	Information
5	2020	Information
5	2020	Information
5	2020	Information
5	2020	Information
5	2020	Information
5	2020	Information
5	2020	Information
5	2020	Information
5	2020	Information
5	2020	Information
5	2020	Information
5	2020	Information
3	2020	Teaching
3	2020	Teaching
3	2020	Teaching
3	2020	Teaching
3	2020	Teaching
4	2020	Teaching
4	2020	Teaching
4	2020	Teaching
4	2020	Teaching
4	2020	Teaching
4	2020	Teaching
4	2020	Teaching
4	2020	Teaching
4	2020	Teaching
4	2020	Teaching
4	2020	Teaching
4	2020	Teaching
4	2020	Teaching
4	2020	Teaching
4	2020	Teaching
5	2020	Teaching
5	2020	Teaching
5	2020	Teaching
5	2020	Teaching
5	2020	Teaching
5	2020	Teaching
5	2020	Teaching
5	2020	Teaching
5	2020	Teaching
5	2020	Teaching
5	2020	Teaching
5	2020	Teaching
5	2020	Teaching
1	2020	Examination
3	2020	Examination
3	2020	Examination
3	2020	Examination
3	2020	Examination
3	2020	Examination
4	2020	Examination
4	2020	Examination
4	2020	Examination
4	2020	Examination
4	2020	Examination
4	2020	Examination
4	2020	Examination
5	2020	Examination
5	2020	Examination
5	2020	Examination
5	2020	Examination
5	2020	Examination
5	2020	Examination
5	2020	Examination
5	2020	Examination
5	2020	Examination
5	2020	Examination
5	2020	Examination
5	2020	Examination
5	2020	Examination
5	2020	Examination
5	2020	Examination
5	2020	Examination
5	2020	Examination
5	2020	Examination
5	2020	Examination
1	2020	Distance
2	2020	Distance
2	2020	Distance
2	2020	Distance
3	2020	Distance
3	2020	Distance
3	2020	Distance
3	2020	Distance
3	2020	Distance
3	2020	Distance
3	2020	Distance
3	2020	Distance
3	2020	Distance
4	2020	Distance
4	2020	Distance
4	2020	Distance
4	2020	Distance
4	2020	Distance
4	2020	Distance
4	2020	Distance
4	2020	Distance
4	2020	Distance
4	2020	Distance
4	2020	Distance
4	2020	Distance
4	2020	Distance
5	2020	Distance
5	2020	Distance
5	2020	Distance
5	2020	Distance
5	2020	Distance
5	2020	Distance
5	2020	Distance
4	2021	Opinion
4	2021	Opinion
4	2021	Opinion
4	2021	Opinion
4	2021	Opinion
5	2021	Opinion
5	2021	Opinion
5	2021	Opinion
5	2021	Opinion
5	2021	Opinion
5	2021	Opinion
5	2021	Opinion
5	2021	Opinion
5	2021	Opinion
5	2021	Opinion
5	2021	Opinion
5	2021	Opinion
5	2021	Opinion
5	2021	Opinion
5	2021	Opinion
5	2021	Opinion
5	2021	Opinion
5	2021	Opinion
5	2021	Opinion
5	2021	Opinion
5	2021	Opinion
4	2021	Contents
4	2021	Contents
4	2021	Contents
4	2021	Contents
5	2021	Contents
5	2021	Contents
5	2021	Contents
5	2021	Contents
5	2021	Contents
5	2021	Contents
5	2021	Contents
5	2021	Contents
5	2021	Contents
5	2021	Contents
5	2021	Contents
5	2021	Contents
5	2021	Contents
5	2021	Contents
5	2021	Contents
5	2021	Contents
5	2021	Contents
5	2021	Contents
5	2021	Contents
5	2021	Contents
5	2021	Contents
3	2021	Information
3	2021	Information
4	2021	Information
4	2021	Information
4	2021	Information
4	2021	Information
4	2021	Information
4	2021	Information
4	2021	Information
4	2021	Information
5	2021	Information
5	2021	Information
5	2021	Information
5	2021	Information
5	2021	Information
5	2021	Information
5	2021	Information
5	2021	Information
5	2021	Information
5	2021	Information
5	2021	Information
5	2021	Information
5	2021	Information
5	2021	Information
5	2021	Information
5	2021	Information
2	2021	Teaching
4	2021	Teaching
4	2021	Teaching
4	2021	Teaching
4	2021	Teaching
5	2021	Teaching
5	2021	Teaching
5	2021	Teaching
5	2021	Teaching
5	2021	Teaching
5	2021	Teaching
5	2021	Teaching
5	2021	Teaching
5	2021	Teaching
5	2021	Teaching
5	2021	Teaching
5	2021	Teaching
5	2021	Teaching
5	2021	Teaching
5	2021	Teaching
5	2021	Teaching
5	2021	Teaching
5	2021	Teaching
5	2021	Teaching
5	2021	Teaching
5	2021	Teaching
3	2021	Examination
3	2021	Examination
3	2021	Examination
4	2021	Examination
5	2021	Examination
5	2021	Examination
5	2021	Examination
5	2021	Examination
5	2021	Examination
5	2021	Examination
5	2021	Examination
5	2021	Examination
5	2021	Examination
5	2021	Examination
5	2021	Examination
5	2021	Examination
5	2021	Examination
5	2021	Examination
5	2021	Examination
5	2021	Examination
5	2021	Examination
5	2021	Examination
5	2021	Examination
5	2021	Examination
5	2021	Examination
5	2021	Examination
1	2021	Distance
4	2021	Distance
4	2021	Distance
4	2021	Distance
4	2021	Distance
4	2021	Distance
4	2021	Distance
4	2021	Distance
4	2021	Distance
4	2021	Distance
4	2021	Distance
4	2021	Distance
4	2021	Distance
5	2021	Distance
5	2021	Distance
5	2021	Distance
5	2021	Distance
5	2021	Distance
5	2021	Distance
5	2021	Distance
5	2021	Distance
5	2021	Distance
5	2021	Distance
5	2021	Distance
5	2021	Distance
5	2021	Distance
